# Supplementary material for: Adenoviral-Vectored Multivalent Vaccine Provides Durable Protection Against Influenza B Viruses from Victoria-like and Yamagata-like Lineages
Source: Int J Mol Sci. 2025 Feb 12;26(4):1538. doi: 10.3390/ijms26041538 (PMC11855595; doi:10.3390/ijms26041538)
Supplement: Supplementary file 1 [file ijms-26-01538-s001.zip]

Archive with 1 entries (1 files):
- ijms-3457463-supplementary.pdf
